# Supplementary material for: Structural basis for the dimerization of Nab2 generated by RNA binding provides insight into its contribution to both poly(A) tail length determination and transcript compaction in Saccharomyces cerevisiae
Source: Nucleic Acids Res. 2016 Dec 8;45(3):1529–38. doi: 10.1093/nar/gkw1224 (PMC5388407; doi:10.1093/nar/gkw1224)
Supplement: Supplementary Data [file gkw1224_Supp.zip]

Archive with 3 entries (3 files):
- nar-02418-a-2016-File009.pdf
- nar-02418-a-2016-File010.mpg
- nar-02418-a-2016-File011.mpg
